# Supplementary material for: Chromatographic Assessment of Organic Compounds Using Carbon Nanotubes: The Relationship between Affinity and Dispersibility
Source: Nanomaterials (Basel). 2024 May 8;14(10):824. doi: 10.3390/nano14100824 (PMC11124211; doi:10.3390/nano14100824)
Supplement: Supplementary file 1 [file nanomaterials-14-00824-s001.zip]

Archive with 1 entries (1 files):
- nanomaterials-2990690-supplementary.pdf
